# Supplementary material for: A Comparative Study and Prediction of the Ex Vivo Permeation of Six Vaginally Administered Drugs across Five Artificial Membranes and Vaginal Tissue
Source: Molecules. 2024 May 16;29(10):2334. doi: 10.3390/molecules29102334 (PMC11123929; doi:10.3390/molecules29102334)
Supplement: Supplementary file 1 [file molecules-29-02334-s001.zip]

Archive with 1 entries (1 files):
- molecules-2988179-supplementary.pdf
